# Supplementary material for: Pyrolysis Atmospheres and Temperatures Co-Mediated Spectral Variations of Biochar-Derived Dissolved Organic Carbon: Quantitative Prediction and Self-Organizing Maps Analysis
Source: Molecules. 2023 Feb 28;28(5):2247. doi: 10.3390/molecules28052247 (PMC10005102; doi:10.3390/molecules28052247)
Supplement: Supplementary file 1 [file molecules-28-02247-s001.zip]

Archive with 1 entries (1 files):
- molecules-2252782-supplementary.pdf
